# Supplementary material for: scTab: Scaling cross-tissue single-cell annotation models
Source: Nat Commun. 2024 Aug 4;15:6611. doi: 10.1038/s41467-024-51059-5 (PMC11298532; doi:10.1038/s41467-024-51059-5)
Supplement: Supplementary file 4 — Source Data [file 41467_2024_51059_MOESM4_ESM.zip]

Archive with 31 entries (30 files):
- source_data_files/
- source_data_files/figure_1d.csv
- __MACOSX/source_data_files/._figure_1d.csv
- source_data_files/.DS_Store
- __MACOSX/source_data_files/._.DS_Store
- source_data_files/figure_1c.csv
- __MACOSX/source_data_files/._figure_1c.csv
- source_data_files/supp_figure_2b.csv
- __MACOSX/source_data_files/._supp_figure_2b.csv
- source_data_files/supp_figure_2a.csv
- __MACOSX/source_data_files/._supp_figure_2a.csv
- source_data_files/supp_figure_3a.csv
- __MACOSX/source_data_files/._supp_figure_3a.csv
- source_data_files/supp_figure_3b.csv
- __MACOSX/source_data_files/._supp_figure_3b.csv
- source_data_files/figure_2b.csv
- __MACOSX/source_data_files/._figure_2b.csv
- source_data_files/figure_2c.csv
- __MACOSX/source_data_files/._figure_2c.csv
- source_data_files/figure_2d.csv
- __MACOSX/source_data_files/._figure_2d.csv
- source_data_files/supp_figure1.csv
- __MACOSX/source_data_files/._supp_figure1.csv
- source_data_files/figure_2e.csv
- __MACOSX/source_data_files/._figure_2e.csv
- source_data_files/supp_figure_7b.csv
- __MACOSX/source_data_files/._supp_figure_7b.csv
- source_data_files/figure_2f.csv
- __MACOSX/source_data_files/._figure_2f.csv
- source_data_files/supp_figure_7a.csv
- __MACOSX/source_data_files/._supp_figure_7a.csv
