# Supplementary material for: scTab: Scaling cross-tissue single-cell annotation models
Source: Nat Commun. 2024 Aug 4;15:6611. doi: 10.1038/s41467-024-51059-5 (PMC11298532; doi:10.1038/s41467-024-51059-5)
Supplement: Supplementary file 4 — Source Data [file 41467_2024_51059_MOESM4_ESM.zip › source_data_files/figure_1d.csv]

	f1-score (macro avg.)	bionetwork	run	model
0	0.8042286408219278	adipose	run0	scTab
1	0.7058921958941673	breast	run0	scTab
2	0.8177554221011718	eye	run0	scTab
3	0.5804305855068286	gut	run0	scTab
4	0.7815851848450829	heart	run0	scTab
5	0.6828322784995303	blood immune	run0	scTab
6	0.7192397654681764	kidney	run0	scTab
7	0.4529716184115672	liver	run0	scTab
8	0.6455907391589367	lung	run0	scTab
9	0.5523442122680935	musculo skeletal	run0	scTab
10	0.5970095792787272	nervous system	run0	scTab
11	0.4702071695084446	craniofacial oral	run0	scTab
12	0.4513568602489108	pancreas	run0	scTab
13	0.5230555045500336	reproduction	run0	scTab
14	0.634081121130802	skin	run0	scTab
15	0.7947375811583975	adipose	run1	scTab
16	0.6942986560923472	breast	run1	scTab
17	0.8343852583134973	eye	run1	scTab
18	0.5730210046008527	gut	run1	scTab
19	0.7905640176246006	heart	run1	scTab
20	0.6837374960454423	blood immune	run1	scTab
21	0.6985038843855583	kidney	run1	scTab
22	0.4332129520199845	liver	run1	scTab
23	0.6347490478753255	lung	run1	scTab
24	0.5624202892932453	musculo skeletal	run1	scTab
25	0.6053170513524981	nervous system	run1	scTab
26	0.4678152549408751	craniofacial oral	run1	scTab
27	0.4481352669230732	pancreas	run1	scTab
28	0.527569311310127	reproduction	run1	scTab
29	0.6873932946925806	skin	run1	scTab
30	0.7792156927927314	adipose	run2	scTab
31	0.6961330571097475	breast	run2	scTab
32	0.8079909448865381	eye	run2	scTab
33	0.571545725081099	gut	run2	scTab
34	0.7963008888167756	heart	run2	scTab
35	0.6872268343477779	blood immune	run2	scTab
36	0.6951939139241302	kidney	run2	scTab
37	0.444238018210796	liver	run2	scTab
38	0.6335910051770939	lung	run2	scTab
39	0.577753927974929	musculo skeletal	run2	scTab
40	0.593259726366612	nervous system	run2	scTab
41	0.4761406267507628	craniofacial oral	run2	scTab
42	0.4477655643914958	pancreas	run2	scTab
43	0.5302630768160567	reproduction	run2	scTab
44	0.6330919141959666	skin	run2	scTab
45	0.7743953870229062	adipose	run3	scTab
46	0.6995652862145244	breast	run3	scTab
47	0.8078716080842471	eye	run3	scTab
48	0.5755279149962665	gut	run3	scTab
49	0.7726507933277539	heart	run3	scTab
50	0.6847492843041929	blood immune	run3	scTab
51	0.7141064278873844	kidney	run3	scTab
52	0.4330566824868172	liver	run3	scTab
53	0.6393806341075968	lung	run3	scTab
54	0.564025695931772	musculo skeletal	run3	scTab
55	0.6097886968329183	nervous system	run3	scTab
56	0.4603118501699581	craniofacial oral	run3	scTab
57	0.4596930713573924	pancreas	run3	scTab
58	0.5346621473994758	reproduction	run3	scTab
59	0.6320170095488254	skin	run3	scTab
60	0.8067011429098881	adipose	run4	scTab
61	0.6955668438823727	breast	run4	scTab
62	0.8165283965929218	eye	run4	scTab
63	0.578906741505281	gut	run4	scTab
64	0.7927822736677527	heart	run4	scTab
65	0.6942162008243433	blood immune	run4	scTab
66	0.6973710559244575	kidney	run4	scTab
67	0.4351308718871579	liver	run4	scTab
68	0.6320132919887479	lung	run4	scTab
69	0.5804963379605694	musculo skeletal	run4	scTab
70	0.6108947719441914	nervous system	run4	scTab
71	0.4819239067925394	craniofacial oral	run4	scTab
72	0.4689483827534134	pancreas	run4	scTab
73	0.5361546368369686	reproduction	run4	scTab
74	0.7099491218536982	skin	run4	scTab
75	0.6633358837014393	adipose	run0	Optimized linear
76	0.5786475966078111	breast	run0	Optimized linear
77	0.7971071774462346	eye	run0	Optimized linear
78	0.4945419584915644	gut	run0	Optimized linear
79	0.7164275881467196	heart	run0	Optimized linear
80	0.5760185062430498	blood immune	run0	Optimized linear
81	0.5913874730259334	kidney	run0	Optimized linear
82	0.3983271181065113	liver	run0	Optimized linear
83	0.512163729895251	lung	run0	Optimized linear
84	0.5110669631709349	musculo skeletal	run0	Optimized linear
85	0.5871171849569894	nervous system	run0	Optimized linear
86	0.4311597364886624	craniofacial oral	run0	Optimized linear
87	0.4356054073895299	pancreas	run0	Optimized linear
88	0.4910449093693577	reproduction	run0	Optimized linear
89	0.58814412012018	skin	run0	Optimized linear
90	0.6659409271669914	adipose	run1	Optimized linear
91	0.5782131644549371	breast	run1	Optimized linear
92	0.7964934232909553	eye	run1	Optimized linear
93	0.4957258765275403	gut	run1	Optimized linear
94	0.7161843168405552	heart	run1	Optimized linear
95	0.5756942817566779	blood immune	run1	Optimized linear
96	0.5911063232108621	kidney	run1	Optimized linear
97	0.3991500918594249	liver	run1	Optimized linear
98	0.5131577833750931	lung	run1	Optimized linear
99	0.5079849993185579	musculo skeletal	run1	Optimized linear
100	0.588832842880655	nervous system	run1	Optimized linear
101	0.4315065978440717	craniofacial oral	run1	Optimized linear
102	0.4371566438570013	pancreas	run1	Optimized linear
103	0.4915777106450891	reproduction	run1	Optimized linear
104	0.5882153032883966	skin	run1	Optimized linear
105	0.6652317210827536	adipose	run2	Optimized linear
106	0.5777556588550051	breast	run2	Optimized linear
107	0.7968317068646543	eye	run2	Optimized linear
108	0.4940681251694026	gut	run2	Optimized linear
109	0.7161794365391989	heart	run2	Optimized linear
110	0.5758084183713749	blood immune	run2	Optimized linear
111	0.5912612271142216	kidney	run2	Optimized linear
112	0.3984270794607319	liver	run2	Optimized linear
113	0.5130171311623472	lung	run2	Optimized linear
114	0.5075529026459882	musculo skeletal	run2	Optimized linear
115	0.5885504987595657	nervous system	run2	Optimized linear
116	0.4295530991016903	craniofacial oral	run2	Optimized linear
117	0.4360909950931441	pancreas	run2	Optimized linear
118	0.4905904860300961	reproduction	run2	Optimized linear
119	0.5884808606047393	skin	run2	Optimized linear
120	0.6650078363528056	adipose	run3	Optimized linear
121	0.5784745382589317	breast	run3	Optimized linear
122	0.7981632287352447	eye	run3	Optimized linear
123	0.4939323734180864	gut	run3	Optimized linear
124	0.7150425775660311	heart	run3	Optimized linear
125	0.575627948996448	blood immune	run3	Optimized linear
126	0.590337853864096	kidney	run3	Optimized linear
127	0.398545192489096	liver	run3	Optimized linear
128	0.511157705187515	lung	run3	Optimized linear
129	0.5097483242953607	musculo skeletal	run3	Optimized linear
130	0.5898050914122136	nervous system	run3	Optimized linear
131	0.4336195181313179	craniofacial oral	run3	Optimized linear
132	0.4374465428148974	pancreas	run3	Optimized linear
133	0.4938241667757281	reproduction	run3	Optimized linear
134	0.5901592962762497	skin	run3	Optimized linear
