# Supplementary material for: scTab: Scaling cross-tissue single-cell annotation models
Source: Nat Commun. 2024 Aug 4;15:6611. doi: 10.1038/s41467-024-51059-5 (PMC11298532; doi:10.1038/s41467-024-51059-5)
Supplement: Supplementary file 4 — Source Data [file 41467_2024_51059_MOESM4_ESM.zip › source_data_files/figure_1c.csv]

	f1-score (macro avg.)	model	run
0	0.812978752798599	xgboost	xgboost_run0
1	0.813048622641067	xgboost	xgboost_run1
2	0.8129180611606769	xgboost	xgboost_run2
3	0.8129562294181618	xgboost	xgboost_run3
4	0.8118408181910919	xgboost	xgboost_run4
5	0.8283352674042991	tabnet	tabnet_run0
6	0.8292817740547387	tabnet	tabnet_run1
7	0.8296931431787535	tabnet	tabnet_run2
8	0.8302675858196326	tabnet	tabnet_run3
9	0.8299088292968215	tabnet	tabnet_run4
10	0.7847723644638351	linear	linear_run0
11	0.7849527906883914	linear	linear_run1
12	0.7849240156840069	linear	linear_run2
13	0.7846861960785679	linear	linear_run3
14	0.7966367810295047	MLP	MLP_run0
15	0.7986550476187075	MLP	MLP_run1
16	0.7970547003970027	MLP	MLP_run2
17	0.797644598619528	MLP	MLP_run3
18	0.7954226165734153	MLP	MLP_run4
19	0.5756922738217435	xgboost_default	xgboost_default_run0
20	0.5760450840558773	xgboost_default	xgboost_default_run1
21	0.596779169788961	xgboost_default	xgboost_default_run2
22	0.593450189243565	xgboost_default	xgboost_default_run3
23	0.7304132947496446	celltypist	celltypist_run0
24	0.730930207784353	celltypist	celltypist_run1
25	0.7318390865936514	celltypist	celltypist_run2
26	0.7283576801760763	celltypist	celltypist_run3
27	0.626372892082926	celltypist_default	celltypist_default_run0
28	0.6274324210558075	celltypist_default	celltypist_default_run1
29	0.6287208110992556	celltypist_default	celltypist_default_run2
30	0.6206693983154572	celltypist_default	celltypist_default_run3
