# Supplementary material for: scTab: Scaling cross-tissue single-cell annotation models
Source: Nat Commun. 2024 Aug 4;15:6611. doi: 10.1038/s41467-024-51059-5 (PMC11298532; doi:10.1038/s41467-024-51059-5)
Supplement: Supplementary file 4 — Source Data [file 41467_2024_51059_MOESM4_ESM.zip › source_data_files/supp_figure_2b.csv]

	cell_type_short	f1_difference
61	effector mem. CD8+, $\alpha$-$\beta$ T cell, term. diff.	0.3564550378946485
102	lung macrophage	0.26793420854081784
109	mature NK T cell	0.23858573890168927
104	lymphocyte	0.23767166777311222
80	granulocyte	0.23173012785528713
55	double negative T regulatory cell	0.19323247295303128
112	mature gamma-delta T cell	0.1903372136300489
115	mem. T cell	0.17827376513559162
54	dendritic cell	0.17649750937311048
45	central mem. CD8+, $\alpha$-$\beta$ T cell	0.1746614274792475
28	$\alpha$-$\beta$ T cell	0.16337217370441504
73	exhausted T cell	0.15930659767550626
77	$\gamma$-$\delta$ T cell	0.1585729462725377
119	mucosal invariant T cell	0.15516799249850033
11	CD4+, $\alpha$-$\beta$ cytotoxic T cell	0.1526910902805707
108	mature B cell	0.13852984051741124
25	T-helper 22 cell	0.13228968403135827
123	naive T cell	0.12879485253682027
137	plasmablast	0.12843177882229062
18	IgG plasma cell	0.12563649624829976
58	effector CD8+, $\alpha$-$\beta$ T cell	0.12323691064962627
6	CD16-, CD56-bright NK cell	0.11824586065716647
87	intermediate monocyte	0.11706950471526589
26	activated CD4+, $\alpha$-$\beta$ T cell	0.11570835295293569
145	regulatory T cell	0.11337911195312578
