# Supplementary material for: scTab: Scaling cross-tissue single-cell annotation models
Source: Nat Commun. 2024 Aug 4;15:6611. doi: 10.1038/s41467-024-51059-5 (PMC11298532; doi:10.1038/s41467-024-51059-5)
Supplement: Supplementary file 4 — Source Data [file 41467_2024_51059_MOESM4_ESM.zip › source_data_files/supp_figure_2a.csv]

	f1-score	model	cell_type_short
0	0.9544100212644507	scTab	B cell
1	0.9248382279741165	scTab	Bergmann glial cell
2	0.9793777987273156	scTab	CD14-low, CD16+ monocyte
3	0.9602840110870638	scTab	CD14+ monocyte
4	0.9576377385667988	scTab	CD14+, CD16- clas. monocyte
5	0.570779712339137	scTab	CD14+, CD16+ monocyte
6	0.852766106442577	scTab	CD16-, CD56-bright NK cell
7	0.9524103245397609	scTab	CD16+, CD56-dim NK cell
8	0.8730321378667909	scTab	CD1c+ myeloid dendritic cell
9	0.4775833707193061	scTab	CD4+ helper T cell
10	0.9130560920850072	scTab	CD4+, $\alpha$-$\beta$ T cell
11	0.6772476531501016	scTab	CD4+, $\alpha$-$\beta$ cytotoxic T cell
12	0.789545502256744	scTab	CD4+, $\alpha$-$\beta$ mem. T cell
13	0.8314350797266514	scTab	CD8-$\alpha$-$\alpha$+,\ $\alpha$-$\beta$ intraepith. T cell
14	0.883670339583736	scTab	CD8+, $\alpha$-$\beta$ T cell
15	0.7837378194521052	scTab	CD8+, $\alpha$-$\beta$ cytotoxic T cell
16	0.757798020426673	scTab	CD8+, $\alpha$-$\beta$ mem. T cell
17	0.9045976545063507	scTab	IgA plasma cell
18	0.5422557335846685	scTab	IgG plasma cell
19	0.9985909307177103	scTab	L2/3-6 IT projecting neuron
20	0.9927999999999999	scTab	L6b glutamatergic cortical neuron
21	0.8	scTab	Schwann cell
22	0.9024061783516351	scTab	T cell
23	0.5361147757255937	scTab	T follicular helper cell
24	0.6119275623400019	scTab	T-helper 17 cell
25	0.6302467157962192	scTab	T-helper 22 cell
26	0.6321576588006429	scTab	activated CD4+, $\alpha$-$\beta$ T cell
27	0.49171009000473714	scTab	activated CD8+, $\alpha$-$\beta$ T cell
28	0.669339748730286	scTab	$\alpha$-$\beta$ T cell
29	0.9174757281553398	scTab	alternatively activated macrophage
30	0.9608841459275249	scTab	alveolar macrophage
31	0.9591659426585578	scTab	alveolar type 1 fibroblast
32	0.914974182444062	scTab	alveolar type 2 fibroblast
33	0.9819951847587145	scTab	amacrine cell
34	0.9849216123556236	scTab	astrocyte
35	0.9967831554320806	scTab	astrocyte of the cerebral cortex
36	0.8946895716016823	scTab	basal cell
37	0.8325242718446603	scTab	basal cell of epithelium of trachea
38	0.9763233652546854	scTab	blood vessel endothelial cell
39	0.9566210045662101	scTab	bronchus fibroblast of lung
40	0.7925096452432483	scTab	capillary endothelial cell
41	0.9886556236017264	scTab	cardiac muscle cell
42	0.9672006102212051	scTab	cardiac neuron
43	0.973097617217525	scTab	CGE cortical interneuron
44	0.8200928152479657	scTab	central mem. CD4+, $\alpha$-$\beta$ T cell
45	0.5550167043862485	scTab	central mem. CD8+, $\alpha$-$\beta$ T cell
46	0.9899273104880582	scTab	central nervous sys. macrophage
47	0.9938854919399667	scTab	Chandelier PV
48	0.9851964666463601	scTab	ciliated columnar cell of tracheobronchial tree
49	0.7036238981390794	scTab	class switched mem. B cell
50	0.9334129228041707	scTab	classical monocyte
51	0.7817687225892412	scTab	club cell
52	0.8639586287430144	scTab	conventional dendritic cell
53	0.9937205651491365	scTab	CT projecting neuron
54	0.7619537682077264	scTab	dendritic cell
55	0.3930564166150031	scTab	double negative T regulatory cell
56	0.8651842826682912	scTab	double negative thymocyte
57	0.9561236169400992	scTab	double+, $\alpha$-$\beta$ thymocyte
58	0.680535419265653	scTab	effector CD8+, $\alpha$-$\beta$ T cell
59	0.6737434454533828	scTab	effector mem. CD4+, $\alpha$-$\beta$ T cell
60	0.8508408910803911	scTab	effector mem. CD8+, $\alpha$-$\beta$ T cell
61	0.5920724801812004	scTab	effector mem. CD8+, $\alpha$-$\beta$ T cell, term. diff.
62	0.8936870244704914	scTab	elicited macrophage
63	0.9042532961460447	scTab	endothelial cell
64	0.7981510015408321	scTab	endothelial cell of artery
65	0.9390724874201006	scTab	endothelial cell of lymphatic vessel
66	0.9616868550919695	scTab	enteric smooth muscle cell
67	0.9698551188665653	scTab	enterocyte
68	0.8816402609506058	scTab	enteroendocrine cell
69	0.9481481481481483	scTab	ependymal cell
70	0.975928606605083	scTab	epith. cell of proximal tubule
71	0.35106382978723405	scTab	erythroblast
72	0.7352560859054366	scTab	erythrocyte
73	0.6937662659561284	scTab	exhausted T cell
74	0.9906940360909556	scTab	fallopian tube secretory epith. cell
75	0.9882763547778832	scTab	fibroblast of cardiac tissue
76	0.9731548876888159	scTab	foveolar cell of stomach
77	0.7285160236783017	scTab	$\gamma$-$\delta$ T cell
78	0.9739013831521963	scTab	glutamatergic neuron
79	0.9113745191930294	scTab	goblet cell
80	0.7389765046668811	scTab	granulocyte
81	0.9644096106899653	scTab	granulosa cell
82	0.4549873614621816	scTab	hematopoietic stem cell
83	0.5639327559857361	scTab	immature B cell
84	0.9431818181818182	scTab	immature innate lymphoid cell
85	0.923076923076923	scTab	inflammatory macrophage
86	0.33234567901234574	scTab	innate lymphoid cell
87	0.3321777497636307	scTab	intermediate monocyte
88	0.8687082013375571	scTab	intestine goblet cell
89	0.4949587534372136	scTab	intraepithelial lymphocyte
90	0.2392156862745098	scTab	keratinocyte
91	0.9271081467365412	scTab	kidney collecting duct intercalated cell
92	0.8156492248062015	scTab	kidney collecting duct principal cell
93	0.7742845626763403	scTab	kidney connecting tubule epith. cell
94	0.889837289943985	scTab	kidney distal convoluted tubule epith. cell
95	0.8848955803788247	scTab	kidney interstitial fibroblast
96	0.9188028541226216	scTab	kidney loop Henle thick asc. limb epith. cell
97	0.748447204968944	scTab	kidney loop Henle thin asc. limb epith. cell
98	0.7841945288753799	scTab	kidney loop Henle thin des. limb epith. cell
99	0.9913717886572951	scTab	lamp5 GABAergic cortical interneuron
100	0.8259416493541686	scTab	leukocyte
101	0.990024340105684	scTab	luminal epith. cell of mammary gland
102	0.8012675418741512	scTab	lung macrophage
103	0.95929203539823	scTab	lung pericyte
104	0.9029644950017236	scTab	lymphocyte
105	0.8617655407323304	scTab	lymphoid lineage restricted progenitor cell
106	0.8673878439398369	scTab	macrophage
107	0.9035862888844859	scTab	mast cell
108	0.8874912648497555	scTab	mature B cell
109	0.6644246937304827	scTab	mature NK T cell
110	0.9750072150072151	scTab	mature T cell
111	0.9330740560687085	scTab	mature $\alpha$-$\beta$ T cell
112	0.5871076865250893	scTab	mature gamma-delta T cell
113	0.328517924023542	scTab	megakaryocyte-erythroid progenitor cell
114	0.8341294861028896	scTab	mem. B cell
115	0.4973138910207214	scTab	mem. T cell
116	0.974344301382928	scTab	mesothelial cell
117	0.9316920020575767	scTab	microglial cell
118	0.9224147885327987	scTab	monocyte
119	0.781577747378021	scTab	mucosal invariant T cell
120	0.8953434762563393	scTab	mucous neck cell
121	0.9536888239590943	scTab	myoepithelial cell of mammary gland
122	0.8628133072000623	scTab	naive B cell
123	0.47313266443701224	scTab	naive T cell
124	0.859849694031587	scTab	naive thym.-der. CD4+, $\alpha$-$\beta$ T cell
125	0.8795318127250901	scTab	naive thym.-der. CD8+, $\alpha$-$\beta$ T cell
126	0.8817391304347826	scTab	nasal mucosa goblet cell
127	0.9211353680938251	scTab	NK cell
128	0.9959810010960907	scTab	near-project. glutamatergic cortical neuron
129	0.995210553403423	scTab	neuron
130	0.8390387275242047	scTab	neutrophil
131	0.8889004257086492	scTab	non-classical monocyte
132	0.9938029332782482	scTab	oligodendrocyte
133	0.925036653401626	scTab	oligodendrocyte pre. cell
134	0.9464958553127355	scTab	paneth cell
135	0.8725576483013554	scTab	pericyte
136	0.9046833555470513	scTab	plasma cell
137	0.8350524251981928	scTab	plasmablast
138	0.8403746097814776	scTab	plasmacytoid dendritic cell
139	0.7389142359153125	scTab	platelet
140	0.8010035122930255	scTab	pre. B cell
141	0.8625	scTab	pro-B cell
142	0.7968640627187455	scTab	promonocyte
143	0.7341015791720017	scTab	pulmonary artery endothelial cell
144	0.9917040870690311	scTab	pvalb GABAergic cortical interneuron
145	0.7105153348633425	scTab	regulatory T cell
146	0.9021372328458942	scTab	renal interstitial pericyte
147	0.9153149430037538	scTab	respiratory basal cell
148	0.30717703349282294	scTab	respiratory hillock cell
149	0.9712255772646536	scTab	retina horizontal cell
150	0.8952164009111618	scTab	retinal cone cell
151	0.884941013185288	scTab	retinal ganglion cell
152	0.9817322766068629	scTab	retinal rod cell
153	0.8010156103065638	scTab	smooth muscle cell
154	0.9669824863623313	scTab	sncg GABAergic cortical interneuron
155	0.9854111405835544	scTab	sst GABAergic cortical interneuron
156	0.9372097718554412	scTab	tracheal goblet cell
157	0.9602176130567834	scTab	tracheobronchial smooth muscle cell
158	0.7399409188143018	scTab	transitional stage B cell
159	0.8773489593857344	scTab	type I pneumocyte
160	0.967602115780194	scTab	type II pneumocyte
161	0.8726081871345028	scTab	vascular assoc. smooth muscle cell
162	0.8215944852390228	scTab	vein endothelial cell
163	0.9942261972149893	scTab	vip GABAergic cortical interneuron
0	0.9485537507726193	Optimized Linear	B cell
1	0.9342621912602913	Optimized Linear	Bergmann glial cell
2	0.9577630264935675	Optimized Linear	CD14-low, CD16+ monocyte
3	0.9099154467910754	Optimized Linear	CD14+ monocyte
4	0.9497185686793709	Optimized Linear	CD14+, CD16- clas. monocyte
5	0.47205785667324124	Optimized Linear	CD14+, CD16+ monocyte
6	0.7345202457854105	Optimized Linear	CD16-, CD56-bright NK cell
7	0.9121362087442352	Optimized Linear	CD16+, CD56-dim NK cell
8	0.7942355325377168	Optimized Linear	CD1c+ myeloid dendritic cell
9	0.4850834501910968	Optimized Linear	CD4+ helper T cell
10	0.865208205400112	Optimized Linear	CD4+, $\alpha$-$\beta$ T cell
11	0.5245565628695309	Optimized Linear	CD4+, $\alpha$-$\beta$ cytotoxic T cell
12	0.7686830536808865	Optimized Linear	CD4+, $\alpha$-$\beta$ mem. T cell
13	0.7916006339144216	Optimized Linear	CD8-$\alpha$-$\alpha$+,\ $\alpha$-$\beta$ intraepith. T cell
14	0.8046601662924947	Optimized Linear	CD8+, $\alpha$-$\beta$ T cell
15	0.7039072878017498	Optimized Linear	CD8+, $\alpha$-$\beta$ cytotoxic T cell
16	0.6760898613662937	Optimized Linear	CD8+, $\alpha$-$\beta$ mem. T cell
17	0.7992296581608088	Optimized Linear	IgA plasma cell
18	0.41661923733636874	Optimized Linear	IgG plasma cell
19	0.9999908563068624	Optimized Linear	L2/3-6 IT projecting neuron
20	0.9976095617529881	Optimized Linear	L6b glutamatergic cortical neuron
21	0.8154648956356736	Optimized Linear	Schwann cell
22	0.8621753713464303	Optimized Linear	T cell
23	0.431167956916863	Optimized Linear	T follicular helper cell
24	0.5889521526321047	Optimized Linear	T-helper 17 cell
25	0.4979570317648609	Optimized Linear	T-helper 22 cell
26	0.5164493058477072	Optimized Linear	activated CD4+, $\alpha$-$\beta$ T cell
27	0.3841967784066173	Optimized Linear	activated CD8+, $\alpha$-$\beta$ T cell
28	0.505967575025871	Optimized Linear	$\alpha$-$\beta$ T cell
29	0.8779783393501805	Optimized Linear	alternatively activated macrophage
30	0.9339814699405874	Optimized Linear	alveolar macrophage
31	0.9639401934916446	Optimized Linear	alveolar type 1 fibroblast
32	0.8975903614457832	Optimized Linear	alveolar type 2 fibroblast
33	0.9953575713316989	Optimized Linear	amacrine cell
34	0.9905371184859391	Optimized Linear	astrocyte
35	0.9997076878105818	Optimized Linear	astrocyte of the cerebral cortex
36	0.8770062729829116	Optimized Linear	basal cell
37	0.8609951845906901	Optimized Linear	basal cell of epithelium of trachea
38	0.9506618531889289	Optimized Linear	blood vessel endothelial cell
39	0.9478412054476963	Optimized Linear	bronchus fibroblast of lung
40	0.7954817520488658	Optimized Linear	capillary endothelial cell
41	0.9922674884576744	Optimized Linear	cardiac muscle cell
42	0.9477611940298507	Optimized Linear	cardiac neuron
43	0.9815950920245399	Optimized Linear	CGE cortical interneuron
44	0.7667160666027374	Optimized Linear	central mem. CD4+, $\alpha$-$\beta$ T cell
45	0.380355276907001	Optimized Linear	central mem. CD8+, $\alpha$-$\beta$ T cell
46	0.9995816774733319	Optimized Linear	central nervous sys. macrophage
47	0.9994441356309061	Optimized Linear	Chandelier PV
48	0.9906462585034013	Optimized Linear	ciliated columnar cell of tracheobronchial tree
49	0.6041825095057034	Optimized Linear	class switched mem. B cell
50	0.8778070794487984	Optimized Linear	classical monocyte
51	0.7928042328042328	Optimized Linear	club cell
52	0.7557531788751073	Optimized Linear	conventional dendritic cell
53	0.9984239558707644	Optimized Linear	CT projecting neuron
54	0.5854562588346159	Optimized Linear	dendritic cell
55	0.19982394366197184	Optimized Linear	double negative T regulatory cell
56	0.8051181102362204	Optimized Linear	double negative thymocyte
57	0.9266795625325496	Optimized Linear	double+, $\alpha$-$\beta$ thymocyte
58	0.5572985086160267	Optimized Linear	effector CD8+, $\alpha$-$\beta$ T cell
59	0.5713689830649871	Optimized Linear	effector mem. CD4+, $\alpha$-$\beta$ T cell
60	0.7521011321803155	Optimized Linear	effector mem. CD8+, $\alpha$-$\beta$ T cell
61	0.23561744228655188	Optimized Linear	effector mem. CD8+, $\alpha$-$\beta$ T cell, term. diff.
62	0.8635353173180351	Optimized Linear	elicited macrophage
63	0.9123942259830761	Optimized Linear	endothelial cell
64	0.7360874018436326	Optimized Linear	endothelial cell of artery
65	0.9054274084124831	Optimized Linear	endothelial cell of lymphatic vessel
66	0.9747461130583266	Optimized Linear	enteric smooth muscle cell
67	0.9674584208753669	Optimized Linear	enterocyte
68	0.8937558247903076	Optimized Linear	enteroendocrine cell
69	0.9675324675324676	Optimized Linear	ependymal cell
70	0.9751922674088038	Optimized Linear	epith. cell of proximal tubule
71	0.4419263456090652	Optimized Linear	erythroblast
72	0.7030522220395639	Optimized Linear	erythrocyte
73	0.5344596682806222	Optimized Linear	exhausted T cell
74	0.9937989790782945	Optimized Linear	fallopian tube secretory epith. cell
75	0.9901527378195681	Optimized Linear	fibroblast of cardiac tissue
76	0.9729350284689182	Optimized Linear	foveolar cell of stomach
77	0.569943077405764	Optimized Linear	$\gamma$-$\delta$ T cell
78	0.9701225825845886	Optimized Linear	glutamatergic neuron
79	0.8967736991340333	Optimized Linear	goblet cell
80	0.507246376811594	Optimized Linear	granulocyte
81	0.9806568869271711	Optimized Linear	granulosa cell
82	0.458634274458306	Optimized Linear	hematopoietic stem cell
83	0.48148148148148145	Optimized Linear	immature B cell
84	0.8978312436462216	Optimized Linear	immature innate lymphoid cell
85	0.8437500000000001	Optimized Linear	inflammatory macrophage
86	0.22457413567180728	Optimized Linear	innate lymphoid cell
87	0.2151082450483648	Optimized Linear	intermediate monocyte
88	0.860668789808917	Optimized Linear	intestine goblet cell
89	0.5261958997722096	Optimized Linear	intraepithelial lymphocyte
90	0.25546021840873634	Optimized Linear	keratinocyte
91	0.9161657703258462	Optimized Linear	kidney collecting duct intercalated cell
92	0.7909686817188637	Optimized Linear	kidney collecting duct principal cell
93	0.7080769994046437	Optimized Linear	kidney connecting tubule epith. cell
94	0.8563233376792699	Optimized Linear	kidney distal convoluted tubule epith. cell
95	0.914486921529175	Optimized Linear	kidney interstitial fibroblast
96	0.9133244503664223	Optimized Linear	kidney loop Henle thick asc. limb epith. cell
97	0.6817313812858052	Optimized Linear	kidney loop Henle thin asc. limb epith. cell
98	0.7261538461538461	Optimized Linear	kidney loop Henle thin des. limb epith. cell
99	0.9959357460808981	Optimized Linear	lamp5 GABAergic cortical interneuron
100	0.718434539524771	Optimized Linear	leukocyte
101	0.9962754636667681	Optimized Linear	luminal epith. cell of mammary gland
102	0.5333333333333333	Optimized Linear	lung macrophage
103	0.9391304347826086	Optimized Linear	lung pericyte
104	0.6652928272286114	Optimized Linear	lymphocyte
105	0.7734375	Optimized Linear	lymphoid lineage restricted progenitor cell
106	0.8004960284210879	Optimized Linear	macrophage
107	0.8841826604897419	Optimized Linear	mast cell
108	0.7489614243323442	Optimized Linear	mature B cell
109	0.42583895482879347	Optimized Linear	mature NK T cell
110	0.9488058574001976	Optimized Linear	mature T cell
111	0.9249159587150544	Optimized Linear	mature $\alpha$-$\beta$ T cell
112	0.39677047289504036	Optimized Linear	mature gamma-delta T cell
113	0.3603164942178941	Optimized Linear	megakaryocyte-erythroid progenitor cell
114	0.8070141364815561	Optimized Linear	mem. B cell
115	0.31904012588512976	Optimized Linear	mem. T cell
116	0.983487639591486	Optimized Linear	mesothelial cell
117	0.9087127257078306	Optimized Linear	microglial cell
118	0.8480120045219737	Optimized Linear	monocyte
119	0.6264097548795207	Optimized Linear	mucosal invariant T cell
120	0.8791821561338291	Optimized Linear	mucous neck cell
121	0.967032967032967	Optimized Linear	myoepithelial cell of mammary gland
122	0.8226656877794833	Optimized Linear	naive B cell
123	0.34433781190019197	Optimized Linear	naive T cell
124	0.7963863089773413	Optimized Linear	naive thym.-der. CD4+, $\alpha$-$\beta$ T cell
125	0.8273716475095785	Optimized Linear	naive thym.-der. CD8+, $\alpha$-$\beta$ T cell
126	0.8951932139491047	Optimized Linear	nasal mucosa goblet cell
127	0.8594210249975528	Optimized Linear	NK cell
128	1.0	Optimized Linear	near-project. glutamatergic cortical neuron
129	0.996390679803816	Optimized Linear	neuron
130	0.8077105476050996	Optimized Linear	neutrophil
131	0.8524785713068521	Optimized Linear	non-classical monocyte
132	0.9963368630447703	Optimized Linear	oligodendrocyte
133	0.9129020052970109	Optimized Linear	oligodendrocyte pre. cell
134	0.9350952195880297	Optimized Linear	paneth cell
135	0.8558959295006295	Optimized Linear	pericyte
136	0.8601914038464056	Optimized Linear	plasma cell
137	0.7066206463759022	Optimized Linear	plasmablast
138	0.7683243989172549	Optimized Linear	plasmacytoid dendritic cell
139	0.7191544212425883	Optimized Linear	platelet
140	0.8026030368763558	Optimized Linear	pre. B cell
141	0.8154803040774016	Optimized Linear	pro-B cell
142	0.7849302877484426	Optimized Linear	promonocyte
143	0.6709148839326354	Optimized Linear	pulmonary artery endothelial cell
144	0.9959637499048054	Optimized Linear	pvalb GABAergic cortical interneuron
145	0.5971362229102167	Optimized Linear	regulatory T cell
146	0.9003516998827666	Optimized Linear	renal interstitial pericyte
147	0.9229298275567698	Optimized Linear	respiratory basal cell
148	0.363080684596577	Optimized Linear	respiratory hillock cell
149	0.9952639887738993	Optimized Linear	retina horizontal cell
150	0.9104563835932987	Optimized Linear	retinal cone cell
151	0.8385591366486802	Optimized Linear	retinal ganglion cell
152	0.9888242317331585	Optimized Linear	retinal rod cell
153	0.8116953316953317	Optimized Linear	smooth muscle cell
154	0.9777905970579751	Optimized Linear	sncg GABAergic cortical interneuron
155	0.9927200529450695	Optimized Linear	sst GABAergic cortical interneuron
156	0.9500230190802599	Optimized Linear	tracheal goblet cell
157	0.950723638869745	Optimized Linear	tracheobronchial smooth muscle cell
158	0.6668467008731659	Optimized Linear	transitional stage B cell
159	0.8755355612682091	Optimized Linear	type I pneumocyte
160	0.955443668453251	Optimized Linear	type II pneumocyte
161	0.8479698695572295	Optimized Linear	vascular assoc. smooth muscle cell
162	0.7933065696169287	Optimized Linear	vein endothelial cell
163	0.9978489754330353	Optimized Linear	vip GABAergic cortical interneuron
0	0.9010695028208954	CellTypist	B cell
1	0.8733052828424498	CellTypist	Bergmann glial cell
2	0.9203027078160104	CellTypist	CD14-low, CD16+ monocyte
3	0.8951822094412762	CellTypist	CD14+ monocyte
4	0.947426052127307	CellTypist	CD14+, CD16- clas. monocyte
5	0.3352247926669577	CellTypist	CD14+, CD16+ monocyte
6	0.6278172588832488	CellTypist	CD16-, CD56-bright NK cell
7	0.880447244317846	CellTypist	CD16+, CD56-dim NK cell
8	0.7641226892491997	CellTypist	CD1c+ myeloid dendritic cell
9	0.3839107324612659	CellTypist	CD4+ helper T cell
10	0.7843214030422927	CellTypist	CD4+, $\alpha$-$\beta$ T cell
11	0.42891566265060244	CellTypist	CD4+, $\alpha$-$\beta$ cytotoxic T cell
12	0.6756582700057041	CellTypist	CD4+, $\alpha$-$\beta$ mem. T cell
13	0.705932932072227	CellTypist	CD8-$\alpha$-$\alpha$+,\ $\alpha$-$\beta$ intraepith. T cell
14	0.7678897970072515	CellTypist	CD8+, $\alpha$-$\beta$ T cell
15	0.6047490086081826	CellTypist	CD8+, $\alpha$-$\beta$ cytotoxic T cell
16	0.5149040527899273	CellTypist	CD8+, $\alpha$-$\beta$ mem. T cell
17	0.5768517045755792	CellTypist	IgA plasma cell
18	0.29887920298879206	CellTypist	IgG plasma cell
19	0.9997713700421593	CellTypist	L2/3-6 IT projecting neuron
20	0.9904837430610628	CellTypist	L6b glutamatergic cortical neuron
21	0.6987600291757841	CellTypist	Schwann cell
22	0.8296170434023667	CellTypist	T cell
23	0.31853385476573887	CellTypist	T follicular helper cell
24	0.41100786275911366	CellTypist	T-helper 17 cell
25	0.3057135790254761	CellTypist	T-helper 22 cell
26	0.40075351973031925	CellTypist	activated CD4+, $\alpha$-$\beta$ T cell
27	0.2256327409800754	CellTypist	activated CD8+, $\alpha$-$\beta$ T cell
28	0.5698517817723115	CellTypist	$\alpha$-$\beta$ T cell
29	0.7021365731043151	CellTypist	alternatively activated macrophage
30	0.8958803611738149	CellTypist	alveolar macrophage
31	0.9290932531155994	CellTypist	alveolar type 1 fibroblast
32	0.8828522920203735	CellTypist	alveolar type 2 fibroblast
33	0.9942154359268331	CellTypist	amacrine cell
34	0.9891600718228369	CellTypist	astrocyte
35	0.9993422495066872	CellTypist	astrocyte of the cerebral cortex
36	0.8704210738680579	CellTypist	basal cell
37	0.8408488063660478	CellTypist	basal cell of epithelium of trachea
38	0.9365454440666244	CellTypist	blood vessel endothelial cell
39	0.9411597901602156	CellTypist	bronchus fibroblast of lung
40	0.7310684332077306	CellTypist	capillary endothelial cell
41	0.9891904115784713	CellTypist	cardiac muscle cell
42	0.7318908748824083	CellTypist	cardiac neuron
43	0.9210526315789473	CellTypist	CGE cortical interneuron
44	0.6361327646222483	CellTypist	central mem. CD4+, $\alpha$-$\beta$ T cell
45	0.24612895770741852	CellTypist	central mem. CD8+, $\alpha$-$\beta$ T cell
46	0.9836371168185585	CellTypist	central nervous sys. macrophage
47	0.9972144846796658	CellTypist	Chandelier PV
48	0.9741774006470911	CellTypist	ciliated columnar cell of tracheobronchial tree
49	0.4763505402160864	CellTypist	class switched mem. B cell
50	0.8868806070191543	CellTypist	classical monocyte
51	0.7478928960495385	CellTypist	club cell
52	0.7068379464088641	CellTypist	conventional dendritic cell
53	0.9960629921259841	CellTypist	CT projecting neuron
54	0.5848750675591402	CellTypist	dendritic cell
55	0.08740894901144641	CellTypist	double negative T regulatory cell
56	0.8055409663865546	CellTypist	double negative thymocyte
57	0.9603810851632393	CellTypist	double+, $\alpha$-$\beta$ thymocyte
58	0.45786038002577856	CellTypist	effector CD8+, $\alpha$-$\beta$ T cell
59	0.4251277071811542	CellTypist	effector mem. CD4+, $\alpha$-$\beta$ T cell
60	0.6735533144032116	CellTypist	effector mem. CD8+, $\alpha$-$\beta$ T cell
61	0.11987198137910969	CellTypist	effector mem. CD8+, $\alpha$-$\beta$ T cell, term. diff.
62	0.8224225173940544	CellTypist	elicited macrophage
63	0.8839370560664873	CellTypist	endothelial cell
64	0.6558029605672346	CellTypist	endothelial cell of artery
65	0.9067245119305857	CellTypist	endothelial cell of lymphatic vessel
66	0.9740859069932553	CellTypist	enteric smooth muscle cell
67	0.9606722901862724	CellTypist	enterocyte
68	0.8670737435415689	CellTypist	enteroendocrine cell
69	0.9304257528556594	CellTypist	ependymal cell
70	0.9714760618562821	CellTypist	epith. cell of proximal tubule
71	0.3636363636363636	CellTypist	erythroblast
72	0.7508302449824326	CellTypist	erythrocyte
73	0.46084924035839503	CellTypist	exhausted T cell
74	0.991387576960648	CellTypist	fallopian tube secretory epith. cell
75	0.9892241631468719	CellTypist	fibroblast of cardiac tissue
76	0.9667822736030828	CellTypist	foveolar cell of stomach
77	0.49681600134653686	CellTypist	$\gamma$-$\delta$ T cell
78	0.9791545937712138	CellTypist	glutamatergic neuron
79	0.8936202803094124	CellTypist	goblet cell
80	0.14821124361158433	CellTypist	granulocyte
81	0.9759113744686333	CellTypist	granulosa cell
82	0.4411448246180331	CellTypist	hematopoietic stem cell
83	0.23494486853265475	CellTypist	immature B cell
84	0.8503401360544217	CellTypist	immature innate lymphoid cell
85	0.748390871854886	CellTypist	inflammatory macrophage
86	0.21956406166932485	CellTypist	innate lymphoid cell
87	0.08562300319488818	CellTypist	intermediate monocyte
88	0.7794661190965093	CellTypist	intestine goblet cell
89	0.3735325506937033	CellTypist	intraepithelial lymphocyte
90	0.25203405865657524	CellTypist	keratinocyte
91	0.911987625676721	CellTypist	kidney collecting duct intercalated cell
92	0.7915289509119843	CellTypist	kidney collecting duct principal cell
93	0.7103157894736841	CellTypist	kidney connecting tubule epith. cell
94	0.8803593303389139	CellTypist	kidney distal convoluted tubule epith. cell
95	0.8691258211217786	CellTypist	kidney interstitial fibroblast
96	0.9177600210450166	CellTypist	kidney loop Henle thick asc. limb epith. cell
97	0.6446939514668597	CellTypist	kidney loop Henle thin asc. limb epith. cell
98	0.7393577296489917	CellTypist	kidney loop Henle thin des. limb epith. cell
99	0.9948787322446614	CellTypist	lamp5 GABAergic cortical interneuron
100	0.7203209431799574	CellTypist	leukocyte
101	0.9842445782077114	CellTypist	luminal epith. cell of mammary gland
102	0.35328638497652576	CellTypist	lung macrophage
103	0.5476073014306857	CellTypist	lung pericyte
104	0.7404799999999999	CellTypist	lymphocyte
105	0.6542938030827304	CellTypist	lymphoid lineage restricted progenitor cell
106	0.7629087466317093	CellTypist	macrophage
107	0.8737308191464996	CellTypist	mast cell
108	0.7712878254750176	CellTypist	mature B cell
109	0.3208645054031588	CellTypist	mature NK T cell
110	0.9214442265543892	CellTypist	mature T cell
111	0.9407330673778405	CellTypist	mature $\alpha$-$\beta$ T cell
112	0.12115967113803548	CellTypist	mature gamma-delta T cell
113	0.2980089916506102	CellTypist	megakaryocyte-erythroid progenitor cell
114	0.6739890927422435	CellTypist	mem. B cell
115	0.2211699164345404	CellTypist	mem. T cell
116	0.9696797422778093	CellTypist	mesothelial cell
117	0.8082035847272868	CellTypist	microglial cell
118	0.8800425369647298	CellTypist	monocyte
119	0.5990365542646641	CellTypist	mucosal invariant T cell
120	0.8605459057071961	CellTypist	mucous neck cell
121	0.9512304250559284	CellTypist	myoepithelial cell of mammary gland
122	0.7545758547737664	CellTypist	naive B cell
123	0.14479287650019357	CellTypist	naive T cell
124	0.753118604811033	CellTypist	naive thym.-der. CD4+, $\alpha$-$\beta$ T cell
125	0.7679140316675386	CellTypist	naive thym.-der. CD8+, $\alpha$-$\beta$ T cell
126	0.8861550108829376	CellTypist	nasal mucosa goblet cell
127	0.8163877500931742	CellTypist	NK cell
128	0.9992690058479532	CellTypist	near-project. glutamatergic cortical neuron
129	0.995911830649623	CellTypist	neuron
130	0.8228396334816298	CellTypist	neutrophil
131	0.8262809723255177	CellTypist	non-classical monocyte
132	0.9960658039680906	CellTypist	oligodendrocyte
133	0.9026392411007796	CellTypist	oligodendrocyte pre. cell
134	0.6600454029511917	CellTypist	paneth cell
135	0.8107554141158068	CellTypist	pericyte
136	0.79563843628028	CellTypist	plasma cell
137	0.6588882564978182	CellTypist	plasmablast
138	0.7581821582195624	CellTypist	plasmacytoid dendritic cell
139	0.8180637179090627	CellTypist	platelet
140	0.8304144457739584	CellTypist	pre. B cell
141	0.8163265306122449	CellTypist	pro-B cell
142	0.7319789315274643	CellTypist	promonocyte
143	0.5826271186440679	CellTypist	pulmonary artery endothelial cell
144	0.9922977198200259	CellTypist	pvalb GABAergic cortical interneuron
145	0.5286851385390429	CellTypist	regulatory T cell
146	0.6880290205562273	CellTypist	renal interstitial pericyte
147	0.9133713819812475	CellTypist	respiratory basal cell
148	0.2514506769825918	CellTypist	respiratory hillock cell
149	0.9897851356111307	CellTypist	retina horizontal cell
150	0.8993288590604026	CellTypist	retinal cone cell
151	0.7534053546265851	CellTypist	retinal ganglion cell
152	0.9812347892916614	CellTypist	retinal rod cell
153	0.8129268534098782	CellTypist	smooth muscle cell
154	0.9715792557866979	CellTypist	sncg GABAergic cortical interneuron
155	0.9864972200158856	CellTypist	sst GABAergic cortical interneuron
156	0.9519530252744448	CellTypist	tracheal goblet cell
157	0.8410180745112504	CellTypist	tracheobronchial smooth muscle cell
158	0.5756481785362653	CellTypist	transitional stage B cell
159	0.8406860101391436	CellTypist	type I pneumocyte
160	0.9567060357945077	CellTypist	type II pneumocyte
161	0.8200829111008752	CellTypist	vascular assoc. smooth muscle cell
162	0.740801757276222	CellTypist	vein endothelial cell
163	0.9972317948138523	CellTypist	vip GABAergic cortical interneuron
