# Supplementary material for: scTab: Scaling cross-tissue single-cell annotation models
Source: Nat Commun. 2024 Aug 4;15:6611. doi: 10.1038/s41467-024-51059-5 (PMC11298532; doi:10.1038/s41467-024-51059-5)
Supplement: Supplementary file 4 — Source Data [file 41467_2024_51059_MOESM4_ESM.zip › source_data_files/supp_figure_3a.csv]

	Task	F1-score	model	coarse cell type label
0	Identify coarse cell type	0.979949106651047	scTab	T cell (37 subtypes)
1	Distinguish subtypes	0.7095518518336916	scTab	T cell (37 subtypes)
2	Identify coarse cell type	0.9693555344159949	Optimized Linear	T cell (37 subtypes)
3	Distinguish subtypes	0.6064688157001368	Optimized Linear	T cell (37 subtypes)
4	Identify coarse cell type	0.9770479472045979	scTab	B cell (9 subtypes)
5	Distinguish subtypes	0.7980441766497215	scTab	B cell (9 subtypes)
6	Identify coarse cell type	0.9696574212335345	Optimized Linear	B cell (9 subtypes)
7	Distinguish subtypes	0.7321032638309569	Optimized Linear	B cell (9 subtypes)
8	Identify coarse cell type	0.9582176310324251	scTab	monocyte (8 subtypes)
9	Distinguish subtypes	0.8181231434411955	scTab	monocyte (8 subtypes)
10	Identify coarse cell type	0.9377174353168668	Optimized Linear	monocyte (8 subtypes)
11	Distinguish subtypes	0.7603575998704055	Optimized Linear	monocyte (8 subtypes)
12	Identify coarse cell type	0.9285696755509744	scTab	macrophage (8 subtypes)
13	Distinguish subtypes	0.9106748149987378	scTab	macrophage (8 subtypes)
14	Identify coarse cell type	0.8959200090498874	Optimized Linear	macrophage (8 subtypes)
15	Distinguish subtypes	0.8451711114430484	Optimized Linear	macrophage (8 subtypes)
16	Identify coarse cell type	0.8308164290814843	scTab	granulocyte (2 subtypes)
17	Distinguish subtypes	0.7890076160955429	scTab	granulocyte (2 subtypes)
18	Identify coarse cell type	0.7852884243128146	Optimized Linear	granulocyte (2 subtypes)
19	Distinguish subtypes	0.6574784622083468	Optimized Linear	granulocyte (2 subtypes)
20	Identify coarse cell type	0.8449939954632388	scTab	dendritic cell (4 subtypes)
21	Distinguish subtypes	0.8348297861497523	scTab	dendritic cell (4 subtypes)
22	Identify coarse cell type	0.7566459261665262	Optimized Linear	dendritic cell (4 subtypes)
23	Distinguish subtypes	0.7259423422911738	Optimized Linear	dendritic cell (4 subtypes)
