# Supplementary material for: scTab: Scaling cross-tissue single-cell annotation models
Source: Nat Commun. 2024 Aug 4;15:6611. doi: 10.1038/s41467-024-51059-5 (PMC11298532; doi:10.1038/s41467-024-51059-5)
Supplement: Supplementary file 4 — Source Data [file 41467_2024_51059_MOESM4_ESM.zip › source_data_files/supp_figure_3b.csv]

	coarse cell type label	F1-score_fine	F1-score_coarse	# subtypes
0	B cell	0.06594091281876457	0.0073905259710633775	9
1	CD4-positive, alpha-beta T cell	0.0735487461507568	0.03138358911248729	11
2	CD8-positive, alpha-beta T cell	0.12814616397102274	0.06602413669435903	9
3	GABAergic neuron	-0.006374220004648046	-0.0028420571709916187	7
4	T cell	0.10308303613355485	0.010593572235052084	37
5	connective tissue cell	0.003566312183893139	0.003487265177459231	8
6	contractile cell	0.0056737874915891995	-0.002665907342827234	8
7	defensive cell	0.07108518762230753	0.006843625453132995	20
8	endo-epithelial cell	-0.009923139323520958	-0.0003608617684199844	10
9	epithelial cell	0.008583915186621494	-0.0009842172553271578	37
10	glandular epithelial cell	0.001089293733583796	-0.0032885435730251045	8
11	interneuron	-0.009113370901640772	-0.006091655906221072	9
12	kidney cell	0.023850987620437247	-0.004591126509049026	10
13	kidney epithelial cell	0.03328946054894932	-0.004401425622093114	8
14	macrophage	0.06550370355568946	0.032649666501086916	8
15	meso-epithelial cell	0.021227239262799125	0.0007170522223317599	15
16	monocyte	0.05776554357079	0.020500195715558278	8
17	myeloid cell	0.05154595544011065	0.010462723354123904	25
18	neural cell	-0.0023064434667174893	-0.00037285267589914906	26
19	neuron	-0.002748014467030657	-0.001442287990020552	18
20	neuron associated cell	-0.0001212718204036678	0.0032336408772570824	7
21	phagocyte	0.07108518762230753	0.006843625453132995	20
22	precursor cell	0.024515500020452108	0.017754834986077217	19
23	progenitor cell	0.030262312441804218	0.01953188177870413	16
24	secretory cell	-0.0009008015430238547	0.0018860587359030845	24
25	squamous epithelial cell	0.021548535068001917	-0.00610476536163107	7
