# Supplementary material for: scTab: Scaling cross-tissue single-cell annotation models
Source: Nat Commun. 2024 Aug 4;15:6611. doi: 10.1038/s41467-024-51059-5 (PMC11298532; doi:10.1038/s41467-024-51059-5)
Supplement: Supplementary file 4 — Source Data [file 41467_2024_51059_MOESM4_ESM.zip › source_data_files/figure_2b.csv]

	n_training_samples	subsamping_strategy	f1_score	loss
0	2108416	donor-based sampling	0.7186616063117981	0.7346330881118774
1	2108416	donor-based sampling	0.7241439819335938	0.7553334832191467
2	2108416	donor-based sampling	0.7332220077514648	0.794875979423523
3	2108416	donor-based sampling	0.7134099006652832	0.7730628252029419
4	4341760	donor-based sampling	0.7839652299880981	0.6135549545288086
5	4341760	donor-based sampling	0.780132532119751	0.6697088479995728
6	4341760	donor-based sampling	0.7836213707923889	0.6764492988586426
7	4341760	donor-based sampling	0.782768726348877	0.6629900932312012
8	7432192	donor-based sampling	0.8025445938110352	0.5651646256446838
9	7432192	donor-based sampling	0.8039993643760681	0.5834448337554932
10	7432192	donor-based sampling	0.8017597198486328	0.592930793762207
11	7432192	donor-based sampling	0.8040364980697632	0.5918447375297546
12	10390528	donor-based sampling	0.8178405165672302	0.5514504909515381
13	10390528	donor-based sampling	0.8188909292221069	0.5251762866973877
14	10390528	donor-based sampling	0.8199262619018555	0.5514004230499268
15	10390528	donor-based sampling	0.8198175430297852	0.5480823516845703
16	15240192	donor-based sampling	0.8283352255821228	0.5101072788238525
17	15240192	donor-based sampling	0.8292816877365112	0.4693268537521362
18	15240192	donor-based sampling	0.8296947479248047	0.4792159795761108
19	15240192	donor-based sampling	0.8302675485610962	0.4808655083179474
20	2293760	cell-based sampling	0.8104966878890991	0.6418701410293579
21	2293760	cell-based sampling	0.80799800157547	0.5894430875778198
22	2293760	cell-based sampling	0.8085899949073792	0.6342073082923889
23	2293760	cell-based sampling	0.8065721988677979	0.6078497171401978
24	4587520	cell-based sampling	0.815445065498352	0.538443922996521
25	4587520	cell-based sampling	0.8146223425865173	0.554206371307373
26	4587520	cell-based sampling	0.8165862560272217	0.564777672290802
27	4587520	cell-based sampling	0.818238377571106	0.6090317964553833
28	7634944	cell-based sampling	0.8213489055633545	0.5440746545791626
29	7634944	cell-based sampling	0.8222060203552246	0.5581799745559692
30	7634944	cell-based sampling	0.820281982421875	0.5502492785453796
31	7634944	cell-based sampling	0.8233998417854309	0.4950467944145202
32	10715136	cell-based sampling	0.827519416809082	0.4988230168819427
33	10715136	cell-based sampling	0.8250694274902344	0.5171259641647339
34	10715136	cell-based sampling	0.8272516131401062	0.5232647061347961
35	10715136	cell-based sampling	0.8267284631729126	0.5140684843063354
36	15240192	cell-based sampling	0.8283352255821228	0.5101072788238525
37	15240192	cell-based sampling	0.8292816877365112	0.4693268537521362
38	15240192	cell-based sampling	0.8296947479248047	0.4792159795761108
39	15240192	cell-based sampling	0.8302675485610962	0.4808655083179474
