# Supplementary material for: scTab: Scaling cross-tissue single-cell annotation models
Source: Nat Commun. 2024 Aug 4;15:6611. doi: 10.1038/s41467-024-51059-5 (PMC11298532; doi:10.1038/s41467-024-51059-5)
Supplement: Supplementary file 4 — Source Data [file 41467_2024_51059_MOESM4_ESM.zip › source_data_files/figure_2c.csv]

	bionetwork	f1_score	n_training_samples
1	breast	0.6505586955756939	2108416
2	eye	0.5870391142506662	2108416
3	gut	0.4765801279821411	2108416
4	heart	0.7713988175577515	2108416
5	blood+immune	0.6093362708404082	2108416
6	kidney	0.5390058800327737	2108416
7	liver	0.3891073921306496	2108416
8	lung	0.537268025285411	2108416
9	musculoskeletal	0.4570928628463943	2108416
10	nervous system	0.5793969377910227	2108416
11	oral+craniofacial	0.4590128040509155	2108416
12	pancreas	0.4577549131836163	2108416
13	reproduction	0.452868068421405	2108416
14	skin	0.437530694560901	2108416
16	breast	0.6660757168469873	2108416
17	eye	0.6045605154556541	2108416
18	gut	0.4984800655149046	2108416
19	heart	0.8034155899985009	2108416
20	blood+immune	0.6099073323173508	2108416
21	kidney	0.5360106558765548	2108416
22	liver	0.4058179844441665	2108416
23	lung	0.546378508868042	2108416
24	musculoskeletal	0.4498569322502045	2108416
25	nervous system	0.565486355635259	2108416
26	oral+craniofacial	0.4392913886536865	2108416
27	pancreas	0.4523857126587776	2108416
28	reproduction	0.4528484998307631	2108416
29	skin	0.4300066922637	2108416
31	breast	0.6951366304135325	2108416
32	eye	0.5912333034435214	2108416
33	gut	0.4808938717355519	2108416
34	heart	0.7294022789238099	2108416
35	blood+immune	0.6283050796790717	2108416
36	kidney	0.5568795276788943	2108416
37	liver	0.4012779837924824	2108416
38	lung	0.5362627769625926	2108416
39	musculoskeletal	0.4560843782481231	2108416
40	nervous system	0.5549078188557115	2108416
41	oral+craniofacial	0.4520577707235138	2108416
42	pancreas	0.4323440824771993	2108416
43	reproduction	0.4389809900306755	2108416
44	skin	0.4039582196075817	2108416
46	breast	0.6293102650034763	2108416
47	eye	0.6651787781050202	2108416
48	gut	0.4559562559611304	2108416
49	heart	0.7023933870704162	2108416
50	blood+immune	0.5912219132897089	2108416
51	kidney	0.5581049908887473	2108416
52	liver	0.3831992597864215	2108416
53	lung	0.514046233097605	2108416
54	musculoskeletal	0.4105623339074901	2108416
55	nervous system	0.5559180147094309	2108416
56	oral+craniofacial	0.4183329478122893	2108416
57	pancreas	0.414949213361463	2108416
58	reproduction	0.423522264351468	2108416
59	skin	0.3927775139091187	2108416
61	breast	0.7382492122028976	4341760
62	eye	0.6531060823531609	4341760
63	gut	0.5336787347661209	4341760
64	heart	0.8123993971937595	4341760
65	blood+immune	0.6809593554642928	4341760
66	kidney	0.6241205014298151	4341760
67	liver	0.4285885348494542	4341760
68	lung	0.5874952295944191	4341760
69	musculoskeletal	0.5548585063408761	4341760
70	nervous system	0.5758242283667461	4341760
71	oral+craniofacial	0.4856963945442012	4341760
72	pancreas	0.4729490232873332	4341760
73	reproduction	0.4774146212151733	4341760
74	skin	0.4926781211643079	4341760
76	breast	0.7187580337251355	4341760
77	eye	0.6843895701659389	4341760
78	gut	0.5139169443381111	4341760
79	heart	0.7999649257758447	4341760
80	blood+immune	0.6705179331191238	4341760
81	kidney	0.6568369944409312	4341760
82	liver	0.39348684373545	4341760
83	lung	0.585088874327961	4341760
84	musculoskeletal	0.5306947211841162	4341760
85	nervous system	0.5820528149336561	4341760
86	oral+craniofacial	0.4770627440227404	4341760
87	pancreas	0.453300367043875	4341760
88	reproduction	0.4706641031997418	4341760
89	skin	0.4659146467474362	4341760
91	breast	0.7146792179174992	4341760
92	eye	0.6416832757458992	4341760
93	gut	0.5243387148277219	4341760
94	heart	0.8076254102814009	4341760
95	blood+immune	0.6848148461341004	4341760
96	kidney	0.6435556145251523	4341760
97	liver	0.4269565931382459	4341760
98	lung	0.5987805568556703	4341760
99	musculoskeletal	0.545338160228887	4341760
100	nervous system	0.5942876191270238	4341760
101	oral+craniofacial	0.4811618911771495	4341760
102	pancreas	0.4610774090407734	4341760
103	reproduction	0.4708626935903742	4341760
104	skin	0.4867734049991149	4341760
106	breast	0.7151581244762649	4341760
107	eye	0.6175505508922476	4341760
108	gut	0.5297084456553932	4341760
109	heart	0.8136733027415647	4341760
110	blood+immune	0.6822299386006443	4341760
111	kidney	0.618938591589033	4341760
112	liver	0.4075211270435324	4341760
113	lung	0.5802607346002605	4341760
114	musculoskeletal	0.5435087545337108	4341760
115	nervous system	0.5940975588307972	4341760
116	oral+craniofacial	0.4769320883534304	4341760
117	pancreas	0.4718479255955341	4341760
118	reproduction	0.4813990564218779	4341760
119	skin	0.4911818987276994	4341760
121	breast	0.7273587599722205	7432192
122	eye	0.7144427140525335	7432192
123	gut	0.5696200245171785	7432192
124	heart	0.8121332798004077	7432192
125	blood+immune	0.7027119059419893	7432192
126	kidney	0.6613012160318371	7432192
127	liver	0.4543308045899777	7432192
128	lung	0.6410072005668879	7432192
129	musculoskeletal	0.602904483504452	7432192
130	nervous system	0.6203227162191856	7432192
131	oral+craniofacial	0.5093419360088637	7432192
132	pancreas	0.4915964512074376	7432192
133	reproduction	0.4866115399657575	7432192
134	skin	0.5459749954898118	7432192
136	breast	0.735125519629211	7432192
137	eye	0.6974144989178892	7432192
138	gut	0.5745862006347148	7432192
139	heart	0.8007396130604391	7432192
140	blood+immune	0.7008853097389217	7432192
141	kidney	0.6813215001670835	7432192
142	liver	0.4573731758957233	7432192
143	lung	0.6424995367565322	7432192
144	musculoskeletal	0.589990354541749	7432192
145	nervous system	0.6110870271655929	7432192
146	oral+craniofacial	0.5118446489481823	7432192
147	pancreas	0.4850153843527365	7432192
148	reproduction	0.4848580952862468	7432192
149	skin	0.5380707840832316	7432192
151	breast	0.7172341577232346	7432192
152	eye	0.7002198116907102	7432192
153	gut	0.5695481320153767	7432192
154	heart	0.8055452173191394	7432192
155	blood+immune	0.7051595488728464	7432192
156	kidney	0.6579597573236925	7432192
157	liver	0.4730264638787289	7432192
158	lung	0.6246943266147043	7432192
159	musculoskeletal	0.5840224809132472	7432192
160	nervous system	0.6179008030176718	7432192
161	oral+craniofacial	0.5067598079436857	7432192
162	pancreas	0.4752623728290758	7432192
163	reproduction	0.4753804195264521	7432192
164	skin	0.5576060584741035	7432192
166	breast	0.7251579480134294	7432192
167	eye	0.7309509652827362	7432192
168	gut	0.5687392696446728	7432192
169	heart	0.814666482248494	7432192
170	blood+immune	0.7015613741482953	7432192
171	kidney	0.6710209862534746	7432192
172	liver	0.4942109409197653	7432192
173	lung	0.6451915450962409	7432192
174	musculoskeletal	0.5781083825295503	7432192
175	nervous system	0.616298613456924	7432192
176	oral+craniofacial	0.4958882665956812	7432192
177	pancreas	0.4783424541644944	7432192
178	reproduction	0.4725385085782014	7432192
179	skin	0.5225184817068379	7432192
181	breast	0.7314833549460588	10390528
182	eye	0.7933691274555743	10390528
183	gut	0.5939469781059963	10390528
184	heart	0.8369747660932896	10390528
185	blood+immune	0.7003597847521396	10390528
186	kidney	0.7363243956055877	10390528
187	liver	0.4511108300328219	10390528
188	lung	0.6402911976386266	10390528
189	musculoskeletal	0.6061259409392925	10390528
190	nervous system	0.6525874292034265	10390528
191	oral+craniofacial	0.5317887372933154	10390528
192	pancreas	0.5139419908766562	10390528
193	reproduction	0.5576190013556904	10390528
194	skin	0.7035999946962135	10390528
196	breast	0.7427584602746092	10390528
197	eye	0.8090034659606843	10390528
198	gut	0.5928275494100924	10390528
199	heart	0.8236214999856166	10390528
200	blood+immune	0.7105324052800878	10390528
201	kidney	0.7042679733761589	10390528
202	liver	0.4621786403232254	10390528
203	lung	0.6513894903850606	10390528
204	musculoskeletal	0.6283458117890943	10390528
205	nervous system	0.6488480001659903	10390528
206	oral+craniofacial	0.5312914145997416	10390528
207	pancreas	0.5188305083457715	10390528
208	reproduction	0.5648942735026818	10390528
209	skin	0.6408509715158321	10390528
211	breast	0.7440320704549501	10390528
212	eye	0.7843742251603418	10390528
213	gut	0.5894644169539304	10390528
214	heart	0.8155832362421731	10390528
215	blood+immune	0.7146476384577738	10390528
216	kidney	0.7039882459124268	10390528
217	liver	0.4659985177496522	10390528
218	lung	0.6452041341418381	10390528
219	musculoskeletal	0.6114948128042904	10390528
220	nervous system	0.6515435203622809	10390528
221	oral+craniofacial	0.5358413637931292	10390528
222	pancreas	0.5130276324045174	10390528
223	reproduction	0.5634875604680851	10390528
224	skin	0.6445924147300522	10390528
226	breast	0.7481372573113034	10390528
227	eye	0.7868123836439337	10390528
228	gut	0.596153638580119	10390528
229	heart	0.834328119379375	10390528
230	blood+immune	0.7066616161231491	10390528
231	kidney	0.7261312147271659	10390528
232	liver	0.4691109621893817	10390528
233	lung	0.6478545007346279	10390528
234	musculoskeletal	0.6024563954998379	10390528
235	nervous system	0.6404380003748483	10390528
236	oral+craniofacial	0.5301105434471935	10390528
237	pancreas	0.5161434596657067	10390528
238	reproduction	0.5661787309860841	10390528
239	skin	0.6440270853168515	10390528
241	breast	0.742739290113163	15240192
242	eye	0.8589891593220959	15240192
243	gut	0.6130446468744009	15240192
244	heart	0.8368056224422078	15240192
245	blood+immune	0.7135936068785189	15240192
246	kidney	0.754465191023568	15240192
247	liver	0.5202534221960329	15240192
248	lung	0.6868207992890378	15240192
249	musculoskeletal	0.6260173523224832	15240192
250	nervous system	0.6208235047656983	15240192
251	oral+craniofacial	0.5201322444445959	15240192
252	pancreas	0.483739605244177	15240192
253	reproduction	0.5633887785677124	15240192
254	skin	0.6623528353865537	15240192
256	breast	0.7396851293394271	15240192
257	eye	0.8836031477863742	15240192
258	gut	0.6073934830046428	15240192
259	heart	0.8523060192797516	15240192
260	blood+immune	0.7156795857647371	15240192
261	kidney	0.7414883159045507	15240192
262	liver	0.5120275838894288	15240192
263	lung	0.6762792756297725	15240192
264	musculoskeletal	0.6411802447751307	15240192
265	nervous system	0.6288483389690582	15240192
266	oral+craniofacial	0.5201578473381261	15240192
267	pancreas	0.4830317621819446	15240192
268	reproduction	0.5666721073677756	15240192
269	skin	0.7278612634614436	15240192
271	breast	0.737485409031238	15240192
272	eye	0.8626568533754956	15240192
273	gut	0.6054284368665627	15240192
274	heart	0.8661426905110371	15240192
275	blood+immune	0.7193491834649625	15240192
276	kidney	0.7435814896318913	15240192
277	liver	0.5244212867084319	15240192
278	lung	0.6709288418707358	15240192
279	musculoskeletal	0.6453935385414256	15240192
280	nervous system	0.6189325556725195	15240192
281	oral+craniofacial	0.533750558801291	15240192
282	pancreas	0.4809066739120881	15240192
283	reproduction	0.5736892440629895	15240192
284	skin	0.664754988954266	15240192
286	breast	0.7469051174609604	15240192
287	eye	0.8477153691142869	15240192
288	gut	0.6069997361840114	15240192
289	heart	0.8347061822822264	15240192
290	blood+immune	0.7172273511455608	15240192
291	kidney	0.7517541936626484	15240192
292	liver	0.5102505373677333	15240192
293	lung	0.6814691330766732	15240192
294	musculoskeletal	0.6428389730481044	15240192
295	nervous system	0.6326410746564655	15240192
296	oral+craniofacial	0.5053913452654802	15240192
297	pancreas	0.4912382523616418	15240192
298	reproduction	0.5741215686460804	15240192
299	skin	0.6668296501225649	15240192
