# Supplementary material for: scTab: Scaling cross-tissue single-cell annotation models
Source: Nat Commun. 2024 Aug 4;15:6611. doi: 10.1038/s41467-024-51059-5 (PMC11298532; doi:10.1038/s41467-024-51059-5)
Supplement: Supplementary file 4 — Source Data [file 41467_2024_51059_MOESM4_ESM.zip › source_data_files/figure_2d.csv]

	n_training_samples	model	f1_score
0	2108416	Optimized linear	0.710770088762657
1	2108416	Optimized linear	0.7114010927362739
2	2108416	Optimized linear	0.7107168142667009
3	4341760	Optimized linear	0.7584765513467492
4	4341760	Optimized linear	0.7581916223532507
5	4341760	Optimized linear	0.7594782303037809
6	7432192	Optimized linear	0.7744059488481729
7	7432192	Optimized linear	0.774358732229329
8	7432192	Optimized linear	0.7739319701058547
9	10390528	Optimized linear	0.7845858262811914
10	10390528	Optimized linear	0.7847266386698809
11	10390528	Optimized linear	0.7846390002363722
12	15240192	Optimized linear	0.7847723644638351
13	15240192	Optimized linear	0.7849527906883914
14	15240192	Optimized linear	0.7849240156840069
15	2108416	scTab	0.7202655546677684
16	2108416	scTab	0.7145408528757126
17	2108416	scTab	0.7178362696413578
18	4341760	scTab	0.7743735740348073
19	4341760	scTab	0.778496524534547
20	4341760	scTab	0.775068359885917
21	7432192	scTab	0.7990273500495877
22	7432192	scTab	0.80053499924241
23	7432192	scTab	0.7971843330662243
24	10390528	scTab	0.814544116543996
25	10390528	scTab	0.8165900633165832
26	10390528	scTab	0.8163777954440915
27	15240192	scTab	0.8283358334043687
28	15240192	scTab	0.8292819433290339
29	15240192	scTab	0.8296959740334015
