# Supplementary material for: scTab: Scaling cross-tissue single-cell annotation models
Source: Nat Commun. 2024 Aug 4;15:6611. doi: 10.1038/s41467-024-51059-5 (PMC11298532; doi:10.1038/s41467-024-51059-5)
Supplement: Supplementary file 4 — Source Data [file 41467_2024_51059_MOESM4_ESM.zip › source_data_files/supp_figure1.csv]

	f1-score (macro avg.)	model
0	0.8283352674042991	scTab
1	0.8292817740547387	scTab
2	0.8296931431787535	scTab
3	0.8302675858196326	scTab
4	0.8299088292968215	scTab
5	0.7275267270698612	scGPT (zero-shot)
6	0.7336942080372159	scGPT (zero-shot)
7	0.7298628517039708	scGPT (zero-shot)
8	0.7327396273235566	scGPT (zero-shot)
9	0.7251052094677389	scGPT (zero-shot)
10	0.7492727747528732	scGPT (fine-tuned)
11	0.7559451442021066	UCE (zero-shot)
12	0.7652856214308852	UCE (zero-shot)
13	0.7635760462072493	UCE (zero-shot)
14	0.7571082615493979	UCE (zero-shot)
15	0.7529892568627892	PCA embedding
16	0.752437003611239	PCA embedding
17	0.7522722497824025	PCA embedding
18	0.7529443963182549	PCA embedding
19	0.7518038335833493	PCA embedding
