# Supplementary material for: scTab: Scaling cross-tissue single-cell annotation models
Source: Nat Commun. 2024 Aug 4;15:6611. doi: 10.1038/s41467-024-51059-5 (PMC11298532; doi:10.1038/s41467-024-51059-5)
Supplement: Supplementary file 4 — Source Data [file 41467_2024_51059_MOESM4_ESM.zip › source_data_files/figure_2e.csv]

	f1-score	organ	cross-organ	model	run
0	0.7146388641637228	lung	Cross organ	scTab	0
1	0.7059322645841972	lung	Cross organ	scTab	1
2	0.6979952099877278	lung	Cross organ	scTab	2
3	0.7091713884768099	lung	Cross organ	scTab	3
4	0.7252522218875954	lung	Organ specfic	scTab	0
5	0.714334724808509	lung	Organ specfic	scTab	1
6	0.727930980652779	lung	Organ specfic	scTab	2
7	0.7129839093265183	lung	Organ specfic	scTab	3
8	0.5308450559832187	lung	Cross organ	Optimized Linear	0
9	0.5337506948151989	lung	Cross organ	Optimized Linear	1
10	0.5241769738484872	lung	Cross organ	Optimized Linear	2
11	0.5276619031938772	lung	Cross organ	Optimized Linear	3
12	0.7194071814552496	lung	Organ specfic	Optimized Linear	0
13	0.7183426886734566	lung	Organ specfic	Optimized Linear	1
14	0.7107886953204929	lung	Organ specfic	Optimized Linear	2
15	0.7121088898277602	lung	Organ specfic	Optimized Linear	3
16	0.7546118291111689	kidney	Cross organ	scTab	0
17	0.741581567487114	kidney	Cross organ	scTab	1
18	0.7433506797211177	kidney	Cross organ	scTab	2
19	0.7517732305133845	kidney	Cross organ	scTab	3
20	0.782484657956841	kidney	Organ specfic	scTab	0
21	0.7751861803052346	kidney	Organ specfic	scTab	1
22	0.7885382250307023	kidney	Organ specfic	scTab	2
23	0.785160244698866	kidney	Organ specfic	scTab	3
24	0.5816498466779428	kidney	Cross organ	Optimized Linear	0
25	0.5768331977822847	kidney	Cross organ	Optimized Linear	1
26	0.584069863194396	kidney	Cross organ	Optimized Linear	2
27	0.5744308919179391	kidney	Cross organ	Optimized Linear	3
28	0.8035128906422325	kidney	Organ specfic	Optimized Linear	0
29	0.8045402595428152	kidney	Organ specfic	Optimized Linear	1
30	0.7993754669472656	kidney	Organ specfic	Optimized Linear	2
31	0.7993829765547563	kidney	Organ specfic	Optimized Linear	3
32	0.8368392584403329	heart	Cross organ	scTab	0
33	0.8523400733604953	heart	Cross organ	scTab	1
34	0.8661769008546475	heart	Cross organ	scTab	2
35	0.8347417641988263	heart	Cross organ	scTab	3
36	0.7937960029704318	heart	Organ specfic	scTab	0
37	0.8042087597038257	heart	Organ specfic	scTab	1
38	0.7889090360495612	heart	Organ specfic	scTab	2
39	0.799625238009564	heart	Organ specfic	scTab	3
40	0.7179182133451228	heart	Cross organ	Optimized Linear	0
41	0.7187030949215465	heart	Cross organ	Optimized Linear	1
42	0.7179103545801467	heart	Cross organ	Optimized Linear	2
43	0.7233895170645751	heart	Cross organ	Optimized Linear	3
44	0.7743113708476254	heart	Organ specfic	Optimized Linear	0
45	0.7759935138144648	heart	Organ specfic	Optimized Linear	1
46	0.780491970795512	heart	Organ specfic	Optimized Linear	2
47	0.776547035845998	heart	Organ specfic	Optimized Linear	3
48	0.6130371405537874	gut	Cross organ	scTab	0
49	0.6073986692598004	gut	Cross organ	scTab	1
50	0.6053965600858365	gut	Cross organ	scTab	2
51	0.6069518011038435	gut	Cross organ	scTab	3
52	0.6235787555755528	gut	Organ specfic	scTab	0
53	0.6214248628382566	gut	Organ specfic	scTab	1
54	0.6222838664209064	gut	Organ specfic	scTab	2
55	0.6248357421988552	gut	Organ specfic	scTab	3
56	0.44016213394931936	gut	Cross organ	Optimized Linear	0
57	0.4403374858923935	gut	Cross organ	Optimized Linear	1
58	0.4390887115503669	gut	Cross organ	Optimized Linear	2
59	0.4411869075263297	gut	Cross organ	Optimized Linear	3
60	0.6095194952838445	gut	Organ specfic	Optimized Linear	0
61	0.6102662807248581	gut	Organ specfic	Optimized Linear	1
62	0.6098218408111937	gut	Organ specfic	Optimized Linear	2
63	0.609095595616626	gut	Organ specfic	Optimized Linear	3
64	0.7427570267683367	breast	Cross organ	scTab	0
65	0.7396790763802513	breast	Cross organ	scTab	1
66	0.7374744443152377	breast	Cross organ	scTab	2
67	0.746920177430976	breast	Cross organ	scTab	3
68	0.8071450294581181	breast	Organ specfic	scTab	0
69	0.7979960563768901	breast	Organ specfic	scTab	1
70	0.7980764922266359	breast	Organ specfic	scTab	2
71	0.8025284490214337	breast	Organ specfic	scTab	3
72	0.6320730060056245	breast	Cross organ	Optimized Linear	0
73	0.6305640005094416	breast	Cross organ	Optimized Linear	1
74	0.6317457651525964	breast	Cross organ	Optimized Linear	2
75	0.6343980554638806	breast	Cross organ	Optimized Linear	3
76	0.820128968930303	breast	Organ specfic	Optimized Linear	0
77	0.8172324790147304	breast	Organ specfic	Optimized Linear	1
78	0.8198944884617303	breast	Organ specfic	Optimized Linear	2
79	0.8163797659189098	breast	Organ specfic	Optimized Linear	3
80	0.7135932470724391	blood+immune	Cross organ	scTab	0
81	0.715693120654458	blood+immune	Cross organ	scTab	1
82	0.7193438717056205	blood+immune	Cross organ	scTab	2
83	0.7172820157776018	blood+immune	Cross organ	scTab	3
84	0.7233283617505732	blood+immune	Organ specfic	scTab	0
85	0.7287270526049611	blood+immune	Organ specfic	scTab	1
86	0.716396764141227	blood+immune	Organ specfic	scTab	2
87	0.7140296189697452	blood+immune	Organ specfic	scTab	3
88	0.6003852231912933	blood+immune	Cross organ	Optimized Linear	0
89	0.5961422671659551	blood+immune	Cross organ	Optimized Linear	1
90	0.5960259194110982	blood+immune	Cross organ	Optimized Linear	2
91	0.5984010966113292	blood+immune	Cross organ	Optimized Linear	3
92	0.6584330768780582	blood+immune	Organ specfic	Optimized Linear	0
93	0.6578749715758987	blood+immune	Organ specfic	Optimized Linear	1
94	0.6585504069013451	blood+immune	Organ specfic	Optimized Linear	2
95	0.6550417297734469	blood+immune	Organ specfic	Optimized Linear	3
