# Supplementary material for: scTab: Scaling cross-tissue single-cell annotation models
Source: Nat Commun. 2024 Aug 4;15:6611. doi: 10.1038/s41467-024-51059-5 (PMC11298532; doi:10.1038/s41467-024-51059-5)
Supplement: Supplementary file 4 — Source Data [file 41467_2024_51059_MOESM4_ESM.zip › source_data_files/supp_figure_7b.csv]

	assay	f1-score
0	microwell-seq	0.4239006713139992
1	single cell library construction	0.4211567670831997
2	inDrop	0.4089476597516347
3	single-cell RNA sequencing	0.4015075073981527
4	Drop-seq	0.38693754544464926
5	Seq-Well	0.37067782580758113
6	CEL-seq2	0.33510778803268004
7	BD Rhapsody Whole Transcriptome Analysis	0.15618701508104124
8	STRT-seq	0.11194442322757345
9	Smart-seq2	0.040533644189439375
10	BD Rhapsody Targeted mRNA	0.020979713510600507
