# Supplementary material for: scTab: Scaling cross-tissue single-cell annotation models
Source: Nat Commun. 2024 Aug 4;15:6611. doi: 10.1038/s41467-024-51059-5 (PMC11298532; doi:10.1038/s41467-024-51059-5)
Supplement: Supplementary file 4 — Source Data [file 41467_2024_51059_MOESM4_ESM.zip › source_data_files/figure_2f.csv]

	n_hidden	f1_score
0	16	0.7875106930732727
1	16	0.785485029220581
2	16	0.7862561941146851
3	32	0.8102888464927673
4	32	0.8097261190414429
5	32	0.8079081177711487
6	64	0.821946382522583
7	64	0.8234648704528809
8	64	0.8263347148895264
9	128	0.8290289640426636
10	128	0.8311955332756042
11	128	0.8308614492416382
12	256	0.8325066566467285
13	256	0.8312081098556519
14	256	0.8331027030944824
