# Supplementary material for: scTab: Scaling cross-tissue single-cell annotation models
Source: Nat Commun. 2024 Aug 4;15:6611. doi: 10.1038/s41467-024-51059-5 (PMC11298532; doi:10.1038/s41467-024-51059-5)
Supplement: Supplementary file 4 — Source Data [file 41467_2024_51059_MOESM4_ESM.zip › source_data_files/supp_figure_7a.csv]

	precision	recall	f1-score	support	cell_type
16	0.9975003622663382	0.9966699243493684	0.9970849703970596	27627.0	inhibitory interneuron
23	0.9980317626818747	0.9915710391900868	0.9947909111668676	349272.0	neuron
25	0.9975742616392884	0.979688218330756	0.9885503426462836	47854.0	neuronal receptor cell
12	0.9882956040466361	0.9863535931614025	0.9873236436479987	110432.0	glial cell
10	0.9833393407825703	0.9892824046093719	0.9863019201413996	49638.0	fibroblast
13	0.993048499627447	0.9792433768337383	0.9860976235217953	119769.0	glutamatergic neuron
17	0.9931372549019608	0.9749759384023099	0.9839728023312289	12468.0	interneuron
0	0.9901301031852848	0.9757348597183804	0.9828797761444027	255593.0	B cell
20	0.9939561380206028	0.9664807996757947	0.9800259367134878	871053.0	mature T cell
8	0.9560807082770972	0.9914702205947078	0.9734539278939022	113602.0	epithelial cell
4	0.9724718356527502	0.974111493169417	0.9732909738481027	75323.0	columnar/cuboidal epithelial cell
11	0.9741128527415336	0.9645934875354004	0.96932979931844	82273.0	glandular epithelial cell
19	0.9458622688754301	0.9897601817352619	0.9673134457014668	232426.0	lymphocyte
21	0.9620254871552828	0.9638191226339895	0.9629214696433874	74017.0	muscle cell
7	0.9660033167495854	0.9264413518886679	0.9458088086056423	7545.0	endothelial cell of vascular tree
26	0.9405431813900923	0.9283842591785629	0.934424168350385	344226.0	phagocyte
24	0.8764166216945494	0.9825353930544912	0.9264470981973074	24793.0	neuron associated cell
1	0.8705524236403124	0.9625374402074299	0.9142370136270854	156583.0	T cell
3	0.9767374417400311	0.8578237851801991	0.9134267061854673	54967.0	blood vessel endothelial cell
22	0.9167709970432327	0.9080551255892493	0.9123922466166211	227408.0	myeloid leukocyte
6	0.848013791258601	0.9702441678568999	0.9050205787424367	58812.0	endothelial cell
30	0.9044459711453529	0.8939699662411238	0.8991774566530389	51542.0	stem cell
5	0.9158237992593821	0.8477004143858392	0.8804463336875663	19547.0	connective tissue cell
27	0.7656441383815564	0.895457294750581	0.8254783425284659	31413.0	professional antigen presenting cell
18	0.7279571691484022	0.892879129899446	0.8020276497695853	4873.0	leukocyte
28	0.8343202273803885	0.7359239527838713	0.7820391852139646	9573.0	progenitor cell
14	0.7036313939867239	0.8454801376290272	0.7680613767137884	6394.0	hematopoietic precursor cell
9	0.8199952785646837	0.7032088268043324	0.7571249523186747	9879.0	erythroid lineage cell
2	0.6210789382971389	0.9119321776540554	0.7389142359153125	7903.0	blood cell
29	0.9024390243902439	0.6027184063083627	0.7227371695178849	9638.0	squamous epithelial cell
15	0.4433497536945813	0.48974466303892844	0.46539379474940334	2389.0	hematopoietic stem cell
